# Supplementary material for: Integrated Transcriptome Analysis of miRNAs and mRNAs in the Skeletal Muscle of Wuranke Sheep
Source: Genes (Basel). 2023 Oct 31;14(11):2034. doi: 10.3390/genes14112034 (PMC10671749; doi:10.3390/genes14112034)
Supplement: Supplementary file 1 [file genes-14-02034-s001.zip]

Archive with 7 entries (6 files):
- Supplementary materials/
- Supplementary materials/Table S3.pdf
- Supplementary materials/Table S4.pdf
- Supplementary materials/Table S5.pdf
- Supplementary materials/Table S6.pdf
- Supplementary materials/Table S1.pdf
- Supplementary materials/Table S2.pdf
